# Supplementary material for: Optimal path selection and secured data transmission in underwater acoustic sensor networks: LSTM-based energy prediction
Source: PLoS One. 2023 Sep 5;18(9):e0289306. doi: 10.1371/journal.pone.0289306 (PMC10479917; doi:10.1371/journal.pone.0289306)
Supplement: S1 File — (ZIP) [file pone.0289306.s001.zip]

Archive with 7 entries (7 files):
- Supporting Information files/Accuracy.tif
- Supporting Information files/convergence.tif
- Supporting Information files/Distance.tif
- Supporting Information files/Energy.tif
- Supporting Information files/FPR.tif
- Supporting Information files/Optimization.txt
- Supporting Information files/Tables.txt
