# Supplementary material for: Optimal path selection and secured data transmission in underwater acoustic sensor networks: LSTM-based energy prediction
Source: PLoS One. 2023 Sep 5;18(9):e0289306. doi: 10.1371/journal.pone.0289306 (PMC10479917; doi:10.1371/journal.pone.0289306)
Supplement: S1 File — (ZIP) [file pone.0289306.s001.zip › Supporting Information files/Optimization.txt]

function[]=Optimization()
clc;
clear all;
close all;
dbstop if error
addpath(genpath('.\Algorithm'))

global S W Metrics
load S
%% Initialization

Npop =3;      % population size
ch_len =100;   % chromosome length
xmin = 0*ones(Npop,ch_len); % setting minimum bound
xmax = 1*ones(Npop,ch_len); % setting maximum bound
initsols=round(unifrnd(xmin(1), xmax(1),Npop,ch_len));% random solution
Se=1*ones(Npop,1);
De=1*ones(Npop,1);
initsol=[Se,initsols(:,2:99),De];
itermax=1;         % iteration
fname = 'Objfun';   % function name
rng;
%% cubic map
W = rand(1, 3);
W = W / sum(W);

disp('Proposed Algorithm')
Metrics=[];
[bestfit,fitness,bestsol,time] = Chimp_POA(initsol,fname,xmin,xmax,itermax);
Prop.bf = bestfit; Prop.fit = fitness; Prop.bs = bestsol; Prop.ct = time;
Prop.metrics=Metrics;

%% comparision method
disp('Pelican Optimization Algorithm')
Metrics=[];
[bestfit,fitness,bestsol,time] = POA(initsol,fname,xmin,xmax,itermax);
Poa.bf = bestfit; Poa.fit = fitness; Poa.bs = bestsol; Poa.ct = time;
Poa.metrics=Metrics;


disp('Chimp Optimization Algorithm')
Metrics=[];
[bestfit,fitness,bestsol,time] = Chimp(initsol,fname,xmin,xmax,itermax);
Cho.bf = bestfit; Cho.fit = fitness; Cho.bs = bestsol; Cho.ct = time;
Cho.metrics=Metrics;

disp('Sewing Training Based Optimization Algorithm')
Metrics=[];
[bestfit,fitness,bestsol,time] = STBO(initsol,fname,xmin,xmax,itermax);
Stbo.bf = bestfit; Stbo.fit = fitness; Stbo.bs = bestsol; Stbo.ct = time;
Stbo.metrics=Metrics;

disp('Coot Optimization Algorithm')
Metrics=[];
[bestfit,fitness,bestsol,time] =COOT(initsol,fname,xmin,xmax,itermax);
Coot.bf = bestfit; Coot.fit = fitness; Coot.bs = bestsol; Coot.ct = time;
Coot.metrics=Metrics;

disp('Marriage HoneyBee Optimization Algorithm')
Metrics=[];
[bestfit,fitness,bestsol,time] =MarriageHoneyBee(initsol,fname,xmin,xmax,itermax);
Mho.bf = bestfit; Mho.fit = fitness; Mho.bs = bestsol; Mho.ct = time;
Mho.metrics=Metrics;

disp('JellyFish Optimization Algorithm')
Metrics=[];
[bestfit,fitness,bestsol,time] = JellyFish(initsol,fname,xmin,xmax,itermax);
Jfo.bf = bestfit; Jfo.fit = fitness; Jfo.bs = bestsol; Jfo.ct = time;
Jfo.metrics=Metrics;

disp('Gray Wolf Optimization Algorithm')
Metrics=[];
[bestfit,fitness,bestsol,time] =GWO(initsol,fname,xmin,xmax,itermax);
Gwo.bf = bestfit; Gwo.fit = fitness; Gwo.bs = bestsol; Gwo.ct = time;
Gwo.metrics=Metrics;

disp('cuckoo search Optimization Algorithm')
Metrics=[];
[bestfit,fitness,bestsol,time] = cuckoo_search(initsol,fname,xmin,xmax,itermax);
Cso.bf = bestfit; Cso.fit = fitness; Cso.bs = bestsol; Cso.ct = time;
Cso.metrics=Metrics;
end
