# Supplementary material for: Optimal path selection and secured data transmission in underwater acoustic sensor networks: LSTM-based energy prediction
Source: PLoS One. 2023 Sep 5;18(9):e0289306. doi: 10.1371/journal.pone.0289306 (PMC10479917; doi:10.1371/journal.pone.0289306)
Supplement: S1 File — (ZIP) [file pone.0289306.s001.zip › Supporting Information files/Tables.txt]

Computational Time
                  Data-10%                Data-25%                Data-75%               Data-100%      
            ____________________    ____________________    ____________________    ____________________

    IBFA    1.51660553240655e+01    1.81410721555847e+01    1.86623523113481e+01    2.36159423132943e+01
    BFA     1.99496368834694e+01    2.00110256734640e+01    2.54786352477847e+01    2.56805371311833e+01
    RSA     1.77592011176919e+01    2.24096442203891e+01    2.29536167647490e+01    2.63239564793495e+01
    ECC     1.71176934324176e+01    2.23230162140572e+01    2.26241515856247e+01    2.49884164428532e+01

Encryption Time
                  Data-10%                Data-25%                Data-75%               Data-100%      
            ____________________    ____________________    ____________________    ____________________

    IBFA    1.00612892561414e-01    2.32186950979797e-01    1.40807877102172e+00    3.22862591695719e+00
    BFA     1.27559397292039e-01    1.49956236540864e+00    2.67140629095421e+00    3.68846396532021e+00
    RSA     1.28474772566893e+00    2.65204704571795e+00    3.22978603574394e+00    3.38498128196715e+00
    ECC     4.80889532700903e-01    1.86746149636553e+00    2.41717039931829e+00    3.60061483835599e+00

Decryption Time
                  Data-10%                Data-25%                Data-75%               Data-100%      
            ____________________    ____________________    ____________________    ____________________

    IBFA    7.77792734094991e-02    1.37412276168114e+00    1.55546678332131e+00    2.87415754988722e+00
    BFA     7.02685899275432e-01    1.88324668101893e+00    2.57481578426245e+00    4.07246950012351e+00
    RSA     1.02704258486668e+00    1.58501043913401e+00    2.74251437149242e+00    4.77517763855588e+00
    ECC     8.86477412157066e-01    1.72868457222774e+00    2.60702501819855e+00    4.64962083496289e+00

Statistical Analysis on Key Sensitivity
                    Best                   Worst                    Mean                   Median                   Std         
            ____________________    ____________________    ____________________    ____________________    ____________________

    IBFA    3.08889302357281e-01    3.80218006504432e-01    3.50110502568923e-01    3.55667350706990e-01    2.98189182942924e-02
    BFA     4.04540157157536e-01    4.42091831970650e-01    4.27231205939922e-01    4.31146417315751e-01    1.62142976954968e-02
    RSA     4.33980162534086e-01    7.86654391373573e-01    5.84411100636359e-01    5.58504924318888e-01    1.56779160832272e-01
    ECC     3.64027965834473e-01    7.96553864014712e-01    5.23682055866303e-01    4.67073196808014e-01    1.95661313619616e-01

Computational Time
                Computational Time 
               ____________________

    PUCOA      1.33070000000000e+01
    POA        1.41868549966202e+01
    CHO        2.14882771764494e+01
    STBO       2.43343114498647e+01
    COOT       3.00068706528566e+01
    MHO        2.83378905899871e+01
    JFO        3.16936455022130e+01
    GWO        1.75771908000000e+01
    CSOA-EQ    2.91428638000000e+01
